# Supplementary material for: First results from the releases of Cinereous Vultures (Aegypiusmonachus) aiming at re-introducing the species in Bulgaria – the start of the establishment phase 2018–2022
Source: Biodivers Data J. 2023 Mar 9;11:e100521. doi: 10.3897/BDJ.11.e100521 (PMC10848672; doi:10.3897/BDJ.11.e100521)
Supplement: Supplementary material 1 — Table of all released Cinereous Vultures in Balkan Mountains in Bulgaria in 2018-2022 [file bdj-11-e100521-s001.xlsx]

## Sheet: Worksheet
No.	Name	Type of GPS transmitter	Origin	Year of fledging	Time of release	Place of release	Method of release	Notes, sex, weight
1	T3 - Boyan	OT-30Dropped off the bird in July 2021 in Turkey.	Riga Zoo	2018	Hacked: 25 July 2018; Fledged: 15.08.2018	Kotel	Hacking	8.200 kg
2	T2 - Ostrava	OT-30	Ostrava Zoo	2018	Hacked: 25 July 2018; Fledged: 15.08.2018	Kotel	Hacking	Died poisoned on 14.02.2019 in Peloponnese, Greece.
3	T5 - Riga	OT-30	Riga Zoo	2018	Hacked: 15 August 2018; Fledged: 31.08.2018	Kotel	Hacking
4	K5 - Zlosten ♂	OT-30Dropped off the bird on 04.08.2021 in Kotel.	Spain	2017	Open aviary: 15.03.2019; left it: 16.03.2019	Kotel	Aviary	M; 7.200 kgSet in aviary in Kotel 12.05.2018.
5	K3 - Juana ♀	OT-30	Spain	2017	Open aviary: 15.03.2019; left it: 16.03.2019 Captured 09.04.2019 near Targu Mures, Romania, Released again in Kotel on 23.05.2019	Kotel – first time and Kotel again second time.	Aviary	F; 7.000 kg.- first time released, 7.400 kg second time released.Set in aviary in Kotel 12.05.2018.Drowned in Marmara Sea, Turkey on 12.07.2020.
6	L5 - Balkan ♂	OT-30	Spain	2017	Open aviary: 21.03.2019; left it: 26.03.2019	Sliven	Aviary	M;Set in aviary in Kotel 12.05.2018. Moved to Sliven December 2018.
7	X5 - Kutelka ♀	OT-30	Spain	2017	Open aviary: 21.03.2019; left it: 26.03.2019 Captured 16.04.2019 near Focsani Romania; Released again in Kotel 23.05.2019; Recaptured again near Plovdiv in July/August 2019 and released again in Kotel August 2019	Sliven – first time; Kotel – second time;Kotel – third time July/August 2019	Aviary	F; 7.000 kg first time released, 8.500 kg second time released.Set in aviary in Kotel 12.05.2018. Moved to Sliven December 2018.
8	E2 - Extremadura ♀	OT-50	Spain	2016	Open aviary: 17.04.2019; Left it: 18.04.2019;	Kotel	Aviary	F; 7.835 kgSet in aviary in Kotel 12.05.2018. Moved to Sliven December 2018. Electrocuted near Antonovo on 27.03.2020.
9	X3 - VCF Know-how ♀	OT-50	Spain	2017	Open aviary: 17.04.2019; Left it: 18.04.2019;	Kotel	Aviary	F; 7.550 kgSet in aviary in Kotel 12.05.2018.
10	X2 - Kamchiya ♀	OT-30	Spain	2017	Open aviary: 17.04.2019; Left it: 18.04.2019;	Kotel	Aviary	F; 6.700 kgSet in aviary in Kotel 12.05.2018.
11	L2 - MArina ♀	OT-50	Spain	2017	Open aviary: 17.04.2019; Left it: 18.04.2019;	Kotel	Aviary	F; 7.900 kgSet in aviary in Kotel 12.05.2018.Died 28.12.2020 killed by fallen beech tree in Bilyarnika area near Kotel.
12	E5 - Sliven♂	OT-50	Spain	2017	Hard released in Kotel 23.05.2019	Kotel	Aviary	M; 7.400 kgSet in aviary in Kotel 12.05.2018.Moved to Sliven December 2018. Drowned in a chicken farm waste basin in Ukraine 12.05.2020.
13	L3 - Kotel♂	OT-30	Spain	2017	Hard released in Kotel 23.05.2019	Kotel	Aviary	M; 7.005 kgSet in aviary in Kotel 12.05.2018.Moved to Sliven December 2018.
14	M2 - Kotlya♀	OT-50Dropped off the bird in August 2020	Spain	2017	Released on 04.06.2020Weight on release: 9.940 kg	Vrachanski Balkan	Aviary	F; 7.100 kgSet in Aviary in the Vrachanski Balkan in September 2019.
15	M3 - Stara Planina♀	OT-30	Spain	2017	Released on 14.05.2020	Vrachanski Balkan	Aviary	F; 6.900 kg;Missing tail feathersSet in Aviary in the Vrachanski Balkan in September 2019.Died depredated around 11.06.2020 after released in Vrachanski Balkan.
16	M5 - Vratsa♀	OT-30	Spain	2018	Released on 14.05.2020	Vrachanski Balkan	Aviary	F; 6.500 kg;Set in Aviary in the Vrachanski Balkan in September 2019.Poisoned to death on 13.03.2022 near Ticha.
17	O2 - Zhora II ♀	OT-30	Spain	2018	Released on 29.07.2020	Vrachanski Balkan	Aviary	F; 6.000 kgOld fracture – 2nd digit right wing;Missing left half of the tail feathers.Set in Aviary in the Vrachanski Balkan in September 2019.Weight on release 7.600 kg.Probably shot and transmitter crashed by the perpetrator
18	O3 - Zhora I♀	OT-30Dropped off the bird in mid July 2020	Spain	2018	Released on 14.05.2020	Vrachanski Balkan	Aviary	F; 6.200kgSet in Aviary in the Vrachanski Balkan in September 2019.
19	O5 - Montana♀	OT-30	Spain	2017	Released on 14.05.2020	Vrachanski Balkan	Aviary	F; 7.100kgSet in Aviary in the Vrachanski Balkan in September 2019.
20	P2 - Varshets♂	OT-30	Spain	2017	Released on 02.07.2020	Vrachanski Balkan	Aviary	M; 5.700kgSet in Aviary in the Vrachanski Balkan in September 2019.Weight on release – 7.050 kg.
21	P3 - Vrachanski Balkan♂	OT-30	Spain	2018	Released on 02.07.2020	Vrachanski Balkan	Aviary	M; 6.100 kg;Big wounds on both wings (on the digits) – разкъсни раниSet in Aviary in the Vrachanski Balkan in September 2019.Weight on release – 8.770 kg.
22	P5 - Baraba♂	OT-30	Spain	2018	Released on 14.05.2020	Vrachanski Balkan	Aviary	M; 5.200kg;Set in Aviary in the Vrachanski Balkan in September 2019.
23	Y2 - Iskar♂	OT-50	Spain	2017	Released on 04.06.2020Weight on release: 7.440 kg	Vrachanski Balkan	Aviary	M; 5.700 kgSet in Aviary in the Vrachanski Balkan in September 2019. Captured on 22 June 2020 and released again on 17.07.2020 and then died in the wild on 04.08.2020.
24	H3 - Ostrava II ♂	OT-30	Ostrava Zoo	2019	Hacked through the aviary in Sliven 21.07.2019	Sliven	Hacking	M; 7.300 kg;92 days old on 21.07.2019 set in aviary in Sinite kamani. Released 03.09.2019. Successful adaptation, but during autumn migration probably got drown in the Mediterranean sea 07.12.2019 south of Rhodos island in Grecee.
25	H2 - Zlin♂	OT-30	Zlin Zoo	2019	Hacked through the aviary in Sliven 21.07.2019	Sliven	Hacking	M; 7.200 kg;100 days old on 21.07.2019 set in aviary in Sinite kamani. Released 03.09.2019, found dead near release site 12.09.2019.
26	Y3 - Barnabie♂	OT-30	PlanckendaelZoo, Belgium	02.05.2019	Hacked: August 2019; Fledged:	Kotel	Hacking	MReleased by hacking in Kotel 07.08.2019. Successful adaptation, but recaptured on 25.11.2019 with broken wing. Send to France.
27	H5 - Ultron♂	OT-30	Hatched in Parc des Oiseaux, France and fostered in Planckendael Zoo, Belgium	06.05.2019	Hacked: August 2019; Fledged:	Kotel	Hacking	MReleased by hacking in Kotel 07.08.2019. Successful adaptation. Shot in Zhenda 24.03.2020
28	H1 - Jeravna ♀	OT-50	Spain	2019		Sliven	Aviary	Soft released by aviary 03.03.2021 on Sinite Kamani.Predated and died on 09.03.2021 in the night close to the aviary.
29	Y1 - Vaglen ♂?	OT-30	Spain	2018		Sliven, Kotel	Aviary	Soft released by aviary 03.03.2021 on Sinite Kamani. Recaptured around 15.03.2021. Moved to Kotel on 13.04.2021. Released from Kotel on 12.05.2021.
30	T1 - Byala ♀	OT-50	Spain			Sliven	Aviary	Soft released by aviary 03.03.2021 on Sinite Kamani. Most probably shot or killed by train near Zhelyu Voivoda village 19.03.2021
31	X1 - Bulgar ♂	OT-50	Spain	2019		Sliven,Kotel	Aviary	Soft released by aviary 03.03.2021 on Sinite Kamani. Recaptured around 15.03.2021. Moved to Kotel on 13.04.2021. Released from Kotel on 12.05.2021.Poisoned to death on 13.03.2022 near Ticha.
32	M1 - Marto ♂	OT-50	Spain	2019		Sliven,Kotel	Aviary	Soft released by aviary 03.03.2021 on Sinite Kamani. Recaptured around 15.03.2021. Moved to Kotel on 13.04.2021. Released from Kotel on 12.05.2021.
33	P1 - Galya ♀	OT-50	Spain			Sliven	Aviary	Soft released by aviary 03.03.2021 on Sinite Kamani, predated by jackals near the cage 12.03.2021
34	K1 - Kara Kyutuk ♂	OT-50	Spain			Sliven	Aviary	Soft released by aviary 03.03.2021 on Sinite Kamani,predated by jackals near the cage 16.03.2021
35	E1 - Veliko ♂	OT-50	Spain	2019		Sliven,Kotel	Aviary	Soft released by aviary 03.03.2021 on Sinite Kamani. Recaptured around 15.03.2021. Moved to Kotel on 13.04.2021. Released from Kotel on 12.05.2021.Died due to electrocution on Sinite kamani on 21.01.2022.
36	L1 - Bay Ivan ♂	OT-50	Spain	2018		Sliven,Kotel	Aviary	Soft released by aviary 03.03.2021 on Sinite Kamani. Recaptured around 15.03.2021. Moved to Kotel on 13.04.2021. Released from Kotel on 12.05.2021. Poisoned to death on 13.03.2022 near Ticha.
37	A1 - Juranlyi ♂	OT-50	Spain	2019		Sliven,Kotel	Aviary	Soft released by aviary 03.03.2021 on Sinite Kamani. Recaptured around 15.03.2021. Moved to Kotel on 13.04.2021. Released from Kotel on 12.05.2021.
38	C1 - Ichera ♀	OT-50	Spain	2018		Sliven	Aviary	Soft released by aviary 03.03.2021 on Sinite Kamani. Shot in Hungary April 2021.
39	K67 - Blacky Skrill♂	OT-50	Spain	2020		Sliven,Kotel	Aviary	Arrived in Bulgaria on Sinite kamani aviary 03.03.2021. Moved to Kotel on 13.04.2021. Released from Kotel on 12.05.2021.Died 03.06.2021 near Dobriniste – poisoned and shot.
40	K86 - Ozzy♂?	OT-50	Spain	2020		Sliven,Kotel	Aviary	Arrived in Bulgaria on Sinite kamani aviary 03.03.2021. Moved to Kotel on 13.04.2021. Released from Kotel on 12.05.2021.
41	XX - Hristovich♂	OT-50	Spain	2020		Vrachanski Balkan	Aviary	Arrived in Bulgaria on Vrachanski Balkan aviary 03.03.2021. Released on 26.05.2021.
42	PP - Pateva♀	OT-50	Spain	2020		Vrachanski Balkan	Aviary	Arrived in Bulgaria on Vrachanski Balkan aviary 03.03.2021. Released on 26.05.2021
43	EE - Reisera♀	OT-50	Spain	2020		Vrachanski Balkan	Aviary	Arrived in Bulgaria on Vrachanski Balkan aviary 03.03.2021. Released on 17.06.2021.
44	AA - Atanasova♀	OT-50	Spain	2020		Vrachanski Balkan	Aviary	Arrived in Bulgaria on Vrachanski Balkan aviary 03.03.2021. Released on 17.06.2021.
45	KK - Arabadjiev♂	OT-50	Spain	2020		Vrachanski Balkan	Aviary	Arrived in Bulgaria on Vrachanski Balkan aviary 03.03.2021. Released on 17.06.2021.
46	CC - Farmana♀	OT-50	Spain	2020		Vrachanski Balkan	Aviary	Arrived in Bulgaria on Vrachanski Balkan aviary 03.03.2021. Released on 26.05.2021;Predated by jackals 09.12.2022 in VBNP.
47	TT - Djuninski♂	OT-50	Spain	2020		Vrachanski Balkan	Aviary	Arrived in Bulgaria on Vrachanski Balkan aviary 03.03.2021. Released on17.06.2021.
48	OO - Harrison♂	OT-50	Spain	2020		Vrachanski Balkan	Aviary	Arrived in Bulgaria on Vrachanski Balkan aviary 03.03.2021. Released on 14.07.2021.
49	LL - Finscha♀	OT-50	Spain	2020		Vrachanski Balkan	Aviary	Arrived in Bulgaria on Vrachanski Balkan aviary 03.03.2021. Released on 14.07.2021.
50	YY - SLRB 19	OT-50	Spain	2020				Arrived in Bulgaria on Vrachanski Balkan aviary 03.03.2021. Attempted release on 14.07.2021, but non-releasable. Re-released again in August 2021, found exhausted near Daida and died in rehab center in Thessaloniki.
51	O1 - Kosady de Doue♀	OT-50	Spain	2020		Vrachanski Balkan	Aviary	Arrived in Bulgaria on Vrachanski Balkan aviary 03.03.2021. Attempted release on 14.07.2021, but non-releasableReleased again on 31.05.2022.
52	X12 - Regenerat 2♂	OT-50	Spain	2020		Sinite kamani, Moved to Kotel on 29.03.2022	Aviary	Arrived in Bulgaria on Sinite kamani aviary 03.03.2021. Moved to Kotel on 29.03.2022.Released 29.04.2022
53	X78 - Parisian ♀	OT-50	Spain	2020		Sinite kamani, Moved to Kotel on 29.03.2022	Aviary	Arrived in Bulgaria on Sinite kamani aviary 03.03.2021. Moved to Kotel on 29.03.2022.Released 29.04.2022
54	HH - Krushuna♀	OT-50	Spain	2020		Sinite kamani, Moved to Kotel on 29.03.2022	Aviary	Arrived in Bulgaria on Sinite kamani aviary 03.03.2021. Moved to Kotel on 29.03.2022.Released 29.04.2022
55	X90 - Chatalka ♀	OT-30	Spain	2020		Sinite kamani, Moved to Kotel on 29.03.2022	Aviary	Arrived in Bulgaria on Sinite kamani aviary 03.03.2021. Moved to Kotel on 29.03.2022.Released 29.04.2022
56	X01 - Bagatur ♂	OT-50	Spain	2020		Sinite kamani, Moved to Kotel on 29.03.2022	Aviary	Arrived in Bulgaria on Sinite kamani aviary 03.03.2021. Moved to Kotel on 29.03.2022.Released 29.04.2022
57	X56 - Karakachanka ♀	OT-30	Spain	2020		Sinite kamani, Moved to Kotel on 29.03.2022	Aviary	Arrived in Bulgaria on Sinite kamani aviary 03.03.2021. Moved to Kotel on 29.03.2022.Released 29.04.2022
58	MM - Dobrudja ♀	OT-50	Spain	2020		Sinite kamani, Moved to Kotel on 29.03.2022	Aviary	Arrived in Bulgaria on Sinite kamani aviary 03.03.2021. Moved to Kotel on 29.03.2022.Released 29.04.2022
59	X23 - Galyo♂	OT-50	Spain	2020		Sinite kamani, Moved to Kotel on 29.03.2022	Aviary	Arrived in Bulgaria on Sinite kamani aviary 03.03.2021. Moved to Kotel on 29.03.2022.Released 29.04.2022
60	X45 - Jinn♀	OT-50	Spain	2020		Sinite kamani, Moved to Kotel on 29.03.2022	Aviary	Arrived in Bulgaria on Sinite kamani aviary 03.03.2021. Moved to Kotel on 29.03.2022.Released 29.04.2022Captured in Romania, Moved to Sinite kamani, released again and died June 2022 near Ruse.
61	E56 - Nankinov♂	OT-50	Spain	2021		Vrachanski Balkan	Aviary	Arrived in Bulgaria in Vrachanski Balkan aviary 05.05.2022. Released 07.07.2022; Predated by jackals 01.12.2022 in VBNP.
62	E12 - Jovana♀	OT-50	Spain	2021		Vrachanski Balkan	Aviary	Arrived in Bulgaria in Vrachanski Balkan aviary 05.05.2022.
63	E67 - Buhtichka ♀	OT-50	Spain	2021		Vrachanski Balkan	Aviary	Arrived in Bulgaria in Vrachanski Balkan aviary 05.05.2022.Released 07.06.2022; Predated by jackals 09.12.20.22 in VBNP.
64	E01 - Juanitta♀	OT-30	Spain	2021		Vrachanski Balkan	Aviary	Arrived in Bulgaria in Vrachanski Balkan aviary 05.05.2022.
65	E23 - Terrasse♂	OT-30	Spain	2021		Vrachanski Balkan	Aviary	Arrived in Bulgaria in Vrachanski Balkan aviary 05.05.2022.
66	E34 - Fremuth♀	OT-50	Spain	2020		Vrachanski Balkan	Aviary	Arrived in Bulgaria in Vrachanski Balkan aviary 05.05.2022.
67	E90 - Boyan II♂	OT-30	Spain	2021		Vrachanski Balkan	Aviary	Arrived in Bulgaria in Vrachanski Balkan aviary 05.05.2022.
68	E89 - Tewes♀	OT-30	Spain	2020		Vrachanski Balkan	Aviary	Arrived in Bulgaria in Vrachanski Balkan aviary 05.05.2022.
69	E45 - Tavareska♀	OT-50	Spain	2021		Vrachanski Balkan	Aviary	Arrived in Bulgaria in Vrachanski Balkan aviary 05.05.2022.
70	E78 - Hansa♀	OT-30	Spain	2021		Vrachanski Balkan	Aviary	Arrived in Bulgaria in Vrachanski Balkan aviary 05.05.2022.Released 31.05.2022
71	BE1 - MICHEV- BOEV	OT-50	Bulgaria (raised by reintroduced parents)	2021		Wild-fledged in Kotel	Wild	BALKAN * KAMCHYA Egg laid 20.02.2021, a chick hatched 12.05.2021, fledged successfully 02.10.2021.The bird got poisoned near Ticha, Kotel 14.03.2022.
72	B2H - PONORA	OT-50	Bulgaria (raised by reintroduced parents)	2022		Wild-fledged in Ponor	Wild	VR. BALKAN * KUTELKA, Egg laid 06.02.2022, hatched 03.04.2022, fledged 12.08.2022;Predated by jackals 16.12.2022 in VBNP.
73	N01 -Plankendael	OT-50	Plankendael Zoo, Belgium	2022	Hacked through the aviary in Sliven 18.11.2022	Sinite Kamani	Hacking	Released by hacking 18.11.2022 from Sinite Kamani; Recaptured twice in Turkey - near Antalya and after rehabilitation, released and again recaptured in Iskenderun in December 2022.
74	N12 - Praha - Liberec	OT-50	Liberec Zoo, Czech Republic	2022	Hacked through the aviary in Sliven 18.11.2022	Sinite Kamani	Hacking	Released by hacking 18.11.2022 from Sinite Kamani; Captured and shortly after died (presumed poisoning) in Central Greece, December 2022.
